# Supplementary material for: Simultaneous Characterization and Determination of Warfarin and Its Hydroxylation Metabolites in Rat Plasma by Chiral Liquid Chromatography-Tandem Mass Spectrometry
Source: Pharmaceutics. 2022 May 27;14(6):1141. doi: 10.3390/pharmaceutics14061141 (PMC9228315; doi:10.3390/pharmaceutics14061141)
Supplement: Supplementary file 1 [file pharmaceutics-14-01141-s001.zip]

Archive with 1 entries (1 files):
- pharmaceutics-1715440-supplementary.pdf
